# Supplementary material for: A lack of genetic diversity and minimal adaptive evolutionary divergence in introduced Mysis shrimp after 50 years
Source: Evol Appl. 2024 Jan 26;17(1):e13637. doi: 10.1111/eva.13637 (PMC10818135; doi:10.1111/eva.13637)
Supplement: Supplementary file 1 — Data S1 [file EVA-17-e13637-s001.zip]

Archive with 3 entries (3 files):
- blast_annotation_Table_S5_final.csv
- Supplemental_Figures_and_Tables_Revised.docx
- Table_S1_stacks_tests.xlsx
