# Supplementary material for: A lack of genetic diversity and minimal adaptive evolutionary divergence in introduced Mysis shrimp after 50 years
Source: Evol Appl. 2024 Jan 26;17(1):e13637. doi: 10.1111/eva.13637 (PMC10818135; doi:10.1111/eva.13637)
Supplement: Supplementary file 1 — Data S1 [file EVA-17-e13637-s001.zip › blast_annotation_Table_S5_final.csv]

Table S5: Query of fasta sequences of candidate loci using BLAST indicates one loci within a gene.
SNP_Position	subject_accession	evalue	bit_score	percent_query_coverage_per_uniq_subject	percent_identity	entrezgene_id	gene_name
7836	OW052036	0.038	52.8	10	100	NA	NA
9136	OV049864	0.038	52.8	10	100	NA	NA
16980	OX381628	0.011	54.7	9	100	NA	NA
17053	OU744449	0.003	56.5	10	97.059	NA	NA
21737	CP068742	0.041	52.8	9	100	NA	NA
21737	CR382338	0.041	52.8	9	100	NA	NA
29307	OW121752	0.004	56.5	9	100	NA	NA
29659	OX457088	0.045	52.8	8	100	NA	NA
40725	OX411312	0.009	54.7	12	100	NA	NA
45986	LR990140	0.003	56.5	11	100	NA	NA
45986	OE179128	0.01	54.7	11	96.875	NA	NA
45986	OX638229	0.036	52.8	10	100	NA	NA
50657	OX596290	0.003	56.5	11	96.97	NA	NA
59156	OX596092	0.012	54.7	9	96.97	NA	NA
59156	OX459947	0.012	54.7	9	96.97	NA	NA
59156	CP011898	0.012	54.7	9	96.97	NA	NA
59156	OX344702	0.012	54.7	9	96.97	NA	NA
59156	OX258967	0.012	54.7	9	96.97	NA	NA
59156	LR962868	0.012	54.7	9	96.97	NA	NA
59156	LR962743	0.012	54.7	9	96.97	NA	NA
61680	CP048222	0.008	54.7	13	100	NA	NA
61680	XM_034309432	0.008	54.7	13	100	113527524	zinc finger protein 518A
61680	XM_026915439	0.008	54.7	13	100	113527524	zinc finger protein 518A
61680	OX402073	0.008	54.7	13	100	NA	NA
61680	OX123191	0.028	52.8	12	100	NA	NA
61680	CP001798	0.028	52.8	12	100	NA	NA
70271	LL999099	0.000219	60.2	11	100	NA	NA
70271	OX454420	0.003	56.5	11	100	NA	NA
70271	OX454419	0.003	56.5	11	100	NA	NA
70271	LR990214	0.01	54.7	10	100	NA	NA
70271	OX030973	0.037	52.8	10	100	NA	NA
99698	CP062046	0.01	54.7	10	100	NA	NA
99698	OX388323	0.037	52.8	10	100	NA	NA
104443	OX453310	0.000214	60.2	14	94.872	NA	NA
895824	CP080897	1.42E-06	67.6	14	95.238	NA	NA
895824	CP110700	6.60E-05	62.1	13	94.872	NA	NA
895824	CP080928	6.60E-05	62.1	13	94.872	NA	NA
895824	CP080861	6.60E-05	62.1	13	94.872	NA	NA
895824	CP080834	6.60E-05	62.1	13	94.872	NA	NA
895824	CP080798	6.60E-05	62.1	13	94.872	NA	NA
895824	CP080903	0.000237	60.2	14	91.111	NA	NA
895824	CP080941	0.04	52.8	9	100	NA	NA
895824	CP080873	0.04	52.8	9	100	NA	NA
24357	OU342644	0.01	54.7	10	100	NA	NA
24357	OU342657	0.038	52.8	10	100	NA	NA
24357	OC000462	0.038	52.8	10	100	NA	NA
28461	OX101721	0.003	56.5	11	94.595	NA	NA
66806	OW052070	0.038	52.8	9	100	NA	NA
