# Supplementary material for: A lack of genetic diversity and minimal adaptive evolutionary divergence in introduced Mysis shrimp after 50 years
Source: Evol Appl. 2024 Jan 26;17(1):e13637. doi: 10.1111/eva.13637 (PMC10818135; doi:10.1111/eva.13637)
Supplement: Supplementary file 1 — Data S1 [file EVA-17-e13637-s001.zip › Table_S1_stacks_tests.xlsx]

## Sheet: final_tests
Job_info			Parameters				Coverage					Populations (-r .80)
date_subm	job start date	Job end date	m	M	n	-max_locus_stacks	genotyped_loci	mean	sd	min	max	loci	sites	variant sites
2019-01-17			3	2	2	3	848261	10.5	0.4	9.7	12.3	16526	5173344	42324
2019-01-17			3	2	3	3	801376	10.7	0.4	9.8	12.6	16515	51653334	44687
2019-01-17			3	2	4	3	770800	10.8	0.5	9.9	12.6	16388	5133608	46525
2019-01-17			3	3	2	3	830362	10.4	0.5	9.5	12.3	15001	4689675	38174
2019-01-17			3	3	4	3	764781	10.7	0.5	9.7	12.4	15012	4695498	40309
			3	4	3	3	784919	10.5	0.5	9.6	12.2	14161	4426836	37127
			3	4	4	3	759606	10.4	0.5	9.5	12.2	14179	4428973	37574
2019-01-17			3	4	5	3	743420	10.5	0.5	9.5	12.2	14196	4438173	38928
2019-01-17			3	5	4	3	757715	10.5	0.5	9.6	12.3	13611	4251386	36091
			3	5	5	3	742610	10.5	0.5	9.5	12.2	13637	4261097	36567
2019-01-17			3	5	6	3	728656	10.6	0.5	9.5	12.4	13671	4273324	37768
			3	6	5	3	739710	10.6	0.5	9.7	12.4	13339	4162211	35751
			3	6	6	3	726808	10.5	0.5	9.6	12.4	13364	4170072	36216
			3	6	7	3	718123	10.5	0.5	9.6	12.4	13314	4156358	37161
			3	2	1	4	931794	10.7	0.4	9.8	12.5	16566	5187508	40751
			3	2	1	5	932803	11	0.4	10.1	12.9	16723	5231725	41344
			4	2	2	3	324263	17	0.6	15.8	19.3	5424	1708107	10709
			5	2	2	3	198079	27.8	1.1	24.3	31.4	2902	914847	4400
			3	2	6	3	733189	11.1	0.5	10.2	13.1	16207	5071403	52818
2019-01-17			3	2	8	3	714266	11.3	0.5	10.4	13.4	16073	5035300	56483

## Sheet: key
parameter	stacks_com	default	description
m	ustacks	3	minimum number of identical raw reads to create a stack
M	ustacks	2	the number of mismatches allowed between loci when proc single individ
n	cstacks	1	﻿Number of mismatches allowed between stacks (putative loci) during construction of the catalog
N	ustacks	M + 2	﻿Number ofmismatches allowed to align secondary reads (reads that did not form stacks) to assembled putative loci to increase locus depth
r	populations	0	﻿Percentage of individuals thatmust possess a particular locus for it to be included in calculation of population-level statistics
max_obs_het	populations	1	﻿For a particular locus themaximumnumber of heterozygous individuals that maybe present
min_maf	populations	0	minor allele freq as 5% occurrence

## Sheet: notes
See Paris et al. 2017) -- Lost in Parameter Space
m	INCREASE when coverage <15x, contamination, or phylogenetics
	DECISION: keep higher m, because of low coverage
M	INCREASE if high polymorph or high genomic diverg
	DECREASE if repeptitive or polyploid
	DECISION: keep intermed; not polyploid or repetitive, but not high genomic divergence
n	INCREASE if high polymorph or phylogenetics
	DECEASE if sampl from same pop
	DECISION: keep n = M
Variable	Tests	Notes
m	3	3 is the default for ustacks
M	2-8
n	M, M+1, M-1
m will converge at 3 if reasonable sequ converage and biologic unambig dataset
mincreasing can help with different sets of loci in different individuals (likely from batch lane bias, bottleneck, founder effct)
These are all r80
FINDINGS
* increasing m increases coverage, but decreases number of assembled loci (a la Paris et al.)
* increasing m results in the loss of several hundred loci --> high amount of error
* increasing M decreases the number of assembled loci AND number of polymorphic loci/SNPs
	Paris et al. found that decreases M decr number of ass loci, but incr num polym loci/SNPs
